# Supplementary material for: Field Emission from Carbon Nanotubes on Titanium Nitride-Coated Planar and 3D-Printed Substrates
Source: Nanomaterials (Basel). 2024 Apr 30;14(9):781. doi: 10.3390/nano14090781 (PMC11085237; doi:10.3390/nano14090781)
Supplement: Supplementary file 1 [file nanomaterials-14-00781-s001.zip]

Archive with 1 entries (1 files):
- nanomaterials-2978546-supplementary.pdf
